# Supplementary material for: The Imperative Use of Bacillus Consortium and Quercetin Contributes to Suppress Fusarium Wilt Disease by Direct Antagonism and Induced Resistance
Source: Microorganisms. 2023 Oct 21;11(10):2603. doi: 10.3390/microorganisms11102603 (PMC10609423; doi:10.3390/microorganisms11102603)
Supplement: Supplementary file 1 [file microorganisms-11-02603-s001.zip]

Archive with 1 entries (1 files):
- microorganisms-2649284-supplementary.pdf
